# Supplementary material for: First record of the lace bug genus Eritingis (Drake and Ruhoff) (Hemiptera: Heteroptera: Tingidae) from Japan and Thailand
Source: Biodivers Data J. 2021 Apr 27;9:e63188. doi: 10.3897/BDJ.9.e63188 (PMC8096800; doi:10.3897/BDJ.9.e63188)
Supplement: XML Treatment for Eritingis recentis [file BDJ.9.e63188-treatment1.xml]

<!DOCTYPE tp:taxon-treatment
  PUBLIC "-//TaxonX//DTD Taxonomic Treatment Publishing DTD v0 20100105//EN" "tax-treatment-NSO.dtd">
<tp:taxon-treatment xmlns:tp="http://www.plazi.org/taxpub"><tp:treatment-meta><mixed-citation publication-type="journal"><person-group><name><surname>Souma</surname><given-names>Jun</given-names></name></person-group><article-title>First record of the lace bug genus <italic><tp:taxon-name><tp:taxon-name-part taxon-name-part-type="genus" reg="Eritingis">Eritingis</tp:taxon-name-part></tp:taxon-name></italic> (Drake and Ruhoff) (<tp:taxon-name><tp:taxon-name-part taxon-name-part-type="order">Hemiptera</tp:taxon-name-part></tp:taxon-name>: <tp:taxon-name><tp:taxon-name-part taxon-name-part-type="suborder">Heteroptera</tp:taxon-name-part></tp:taxon-name>: <tp:taxon-name><tp:taxon-name-part taxon-name-part-type="family">Tingidae</tp:taxon-name-part></tp:taxon-name>) from Japan and Thailand</article-title><source>Biodivers Data J</source><day>27</day><month>4</month><year>2021</year><volume>9</volume><pub-id pub-id-type="doi">10.3897/BDJ.9.e63188</pub-id></mixed-citation></tp:treatment-meta><tp:nomenclature><tp:taxon-name><object-id xmlns:xlink="http://www.w3.org/1999/xlink" content-type="arpha" xlink:type="simple">17A5860E-A6FA-53E8-A37B-081818CA57A4</object-id><tp:taxon-name-part taxon-name-part-type="genus">Eritingis</tp:taxon-name-part> <tp:taxon-name-part taxon-name-part-type="species">recentis</tp:taxon-name-part></tp:taxon-name><tp:taxon-authority>(Drake and Poor, 1937)</tp:taxon-authority><tp:nomenclature-citation-list><tp:nomenclature-citation><tp:taxon-name><tp:taxon-name-part taxon-name-part-type="genus" reg="Perissonemia">Perissonemia</tp:taxon-name-part> (<tp:taxon-name-part taxon-name-part-type="subgenus" reg="Ulonemia">Ulonemia</tp:taxon-name-part>) <tp:taxon-name-part taxon-name-part-type="species" reg="recentis">recentis</tp:taxon-name-part></tp:taxon-name><comment>: <xref ref-type="bibr" rid="B6533058">Drake and Poor 1937a</xref>: 5, new species and description.</comment></tp:nomenclature-citation><tp:nomenclature-citation><tp:taxon-name><tp:taxon-name-part taxon-name-part-type="genus" reg="Perissonemia">Perissonemia</tp:taxon-name-part> <tp:taxon-name-part taxon-name-part-type="species" reg="recentis">recentis</tp:taxon-name-part></tp:taxon-name><comment>: <xref ref-type="bibr" rid="B6533067">Drake and Poor 1937b</xref>: 400, distribution.</comment></tp:nomenclature-citation><tp:nomenclature-citation><tp:taxon-name><tp:taxon-name-part taxon-name-part-type="genus" reg="Ulonemia">Ulonemia</tp:taxon-name-part> <tp:taxon-name-part taxon-name-part-type="species" reg="recens">recens</tp:taxon-name-part></tp:taxon-name><comment>: <xref ref-type="bibr" rid="B6533049">Drake 1947</xref>: 229, new combination and distribution. <xref ref-type="bibr" rid="B6533127">Tomokuni 2008</xref>: 54, unjustified emendation.</comment></tp:nomenclature-citation><tp:nomenclature-citation><tp:taxon-name><tp:taxon-name-part taxon-name-part-type="genus" reg="Eritingis">Eritingis</tp:taxon-name-part> <tp:taxon-name-part taxon-name-part-type="species" reg="recens">recens</tp:taxon-name-part></tp:taxon-name><comment>: <xref ref-type="bibr" rid="B6533076">Drake and Ruhoff 1962</xref>: 497, new combination and illustration; <xref ref-type="bibr" rid="B6533085">Drake and Ruhoff 1965a</xref>: 209, catalogue; <xref ref-type="bibr" rid="B6533094">Drake and Ruhoff 1965b</xref>: 255, distribution and illustration.</comment></tp:nomenclature-citation><tp:nomenclature-citation><tp:taxon-name><tp:taxon-name-part taxon-name-part-type="genus" reg="Eritingis">Eritingis</tp:taxon-name-part> <tp:taxon-name-part taxon-name-part-type="species" reg="recentis">recentis</tp:taxon-name-part></tp:taxon-name><comment>: <xref ref-type="bibr" rid="B6533127">Tomokuni 2008</xref>: 54, distribution.</comment></tp:nomenclature-citation><tp:nomenclature-citation><tp:taxon-name><tp:taxon-name-part taxon-name-part-type="genus" reg="Perissonemia">Perissonemia</tp:taxon-name-part> (<tp:taxon-name-part taxon-name-part-type="subgenus" reg="Ulonemia">Ulonemia</tp:taxon-name-part>) <tp:taxon-name-part taxon-name-part-type="species" reg="recentis">recentis</tp:taxon-name-part></tp:taxon-name><comment>: <xref ref-type="bibr" rid="B6533058">Drake and Poor 1937a</xref>: 5, new species and description.</comment></tp:nomenclature-citation><tp:nomenclature-citation><tp:taxon-name><tp:taxon-name-part taxon-name-part-type="genus" reg="Perissonemia">Perissonemia</tp:taxon-name-part> <tp:taxon-name-part taxon-name-part-type="species" reg="recentis">recentis</tp:taxon-name-part></tp:taxon-name><comment>: <xref ref-type="bibr" rid="B6533067">Drake and Poor 1937b</xref>: 400, distribution.</comment></tp:nomenclature-citation><tp:nomenclature-citation><tp:taxon-name><tp:taxon-name-part taxon-name-part-type="genus" reg="Ulonemia">Ulonemia</tp:taxon-name-part> <tp:taxon-name-part taxon-name-part-type="species" reg="recens">recens</tp:taxon-name-part></tp:taxon-name><comment>: <xref ref-type="bibr" rid="B6533049">Drake 1947</xref>: 229, new combination and distribution. <xref ref-type="bibr" rid="B6533127">Tomokuni 2008</xref>: 54, unjustified emendation.</comment></tp:nomenclature-citation><tp:nomenclature-citation><tp:taxon-name><tp:taxon-name-part taxon-name-part-type="genus" reg="Eritingis">Eritingis</tp:taxon-name-part> <tp:taxon-name-part taxon-name-part-type="species" reg="recens">recens</tp:taxon-name-part></tp:taxon-name><comment>: <xref ref-type="bibr" rid="B6533076">Drake and Ruhoff 1962</xref>: 497, new combination and illustration; <xref ref-type="bibr" rid="B6533085">Drake and Ruhoff 1965a</xref>: 209, catalogue; <xref ref-type="bibr" rid="B6533094">Drake and Ruhoff 1965b</xref>: 255, distribution and illustration.</comment></tp:nomenclature-citation><tp:nomenclature-citation><tp:taxon-name><tp:taxon-name-part taxon-name-part-type="genus" reg="Eritingis">Eritingis</tp:taxon-name-part> <tp:taxon-name-part taxon-name-part-type="species" reg="recentis">recentis</tp:taxon-name-part></tp:taxon-name><comment>: <xref ref-type="bibr" rid="B6533127">Tomokuni 2008</xref>: 54, distribution.</comment></tp:nomenclature-citation></tp:nomenclature-citation-list></tp:nomenclature><tp:treatment-sec sec-type="materials"><title>Materials</title><list list-type="alpha-lower" list-content="occurrences"><list-item><p><bold>Type status:</bold> <named-content xmlns:xlink="http://www.w3.org/1999/xlink" content-type="dwc:typeStatus" xlink:type="simple">Other material</named-content>. <bold>Occurrence:</bold> recordedBy: <named-content xmlns:xlink="http://www.w3.org/1999/xlink" content-type="dwc:recordedBy" xlink:type="simple">Shoichi Miyamoto</named-content>; individualCount: <named-content xmlns:xlink="http://www.w3.org/1999/xlink" content-type="dwc:individualCount" xlink:type="simple">2</named-content>; sex: <named-content xmlns:xlink="http://www.w3.org/1999/xlink" content-type="dwc:sex" xlink:type="simple">female</named-content>; lifeStage: <named-content xmlns:xlink="http://www.w3.org/1999/xlink" content-type="dwc:lifeStage" xlink:type="simple">adult</named-content>; <bold>Taxon:</bold> scientificName: <named-content xmlns:xlink="http://www.w3.org/1999/xlink" content-type="dwc:scientificName" xlink:type="simple"><italic><tp:taxon-name><tp:taxon-name-part taxon-name-part-type="genus" reg="Eritingis">Eritingis</tp:taxon-name-part> <tp:taxon-name-part taxon-name-part-type="species" reg="recentis">recentis</tp:taxon-name-part></tp:taxon-name></italic> (Drake and Ruhoff, 1937)</named-content>; namePublishedIn: <named-content xmlns:xlink="http://www.w3.org/1999/xlink" content-type="dwc:namePublishedIn" xlink:type="simple">1937</named-content>; kingdom: <named-content xmlns:xlink="http://www.w3.org/1999/xlink" content-type="dwc:kingdom" xlink:type="simple"><tp:taxon-name><tp:taxon-name-part taxon-name-part-type="kingdom">Animalia</tp:taxon-name-part></tp:taxon-name></named-content>; phylum: <named-content xmlns:xlink="http://www.w3.org/1999/xlink" content-type="dwc:phylum" xlink:type="simple"><tp:taxon-name><tp:taxon-name-part taxon-name-part-type="phylum">Arthropoda</tp:taxon-name-part></tp:taxon-name></named-content>; class: <named-content xmlns:xlink="http://www.w3.org/1999/xlink" content-type="dwc:class" xlink:type="simple"><tp:taxon-name><tp:taxon-name-part taxon-name-part-type="class">Insecta</tp:taxon-name-part></tp:taxon-name></named-content>; order: <named-content xmlns:xlink="http://www.w3.org/1999/xlink" content-type="dwc:order" xlink:type="simple"><tp:taxon-name><tp:taxon-name-part taxon-name-part-type="order">Hemiptera</tp:taxon-name-part></tp:taxon-name></named-content>; family: <named-content xmlns:xlink="http://www.w3.org/1999/xlink" content-type="dwc:family" xlink:type="simple"><tp:taxon-name><tp:taxon-name-part taxon-name-part-type="family">Tingidae</tp:taxon-name-part></tp:taxon-name></named-content>; genus: <named-content xmlns:xlink="http://www.w3.org/1999/xlink" content-type="dwc:genus" xlink:type="simple"><tp:taxon-name><tp:taxon-name-part taxon-name-part-type="genus">Eritingis</tp:taxon-name-part></tp:taxon-name></named-content>; specificEpithet: <named-content xmlns:xlink="http://www.w3.org/1999/xlink" content-type="dwc:specificEpithet" xlink:type="simple"><italic><tp:taxon-name><tp:taxon-name-part taxon-name-part-type="genus" reg="Eritingis"/><tp:taxon-name-part taxon-name-part-type="species" reg="recentis">recentis</tp:taxon-name-part></tp:taxon-name></italic></named-content>; scientificNameAuthorship: <named-content xmlns:xlink="http://www.w3.org/1999/xlink" content-type="dwc:scientificNameAuthorship" xlink:type="simple">Drake and Poor</named-content>; <bold>Location:</bold> islandGroup: <named-content xmlns:xlink="http://www.w3.org/1999/xlink" content-type="dwc:islandGroup" xlink:type="simple">Ryukyu Islands</named-content>; island: <named-content xmlns:xlink="http://www.w3.org/1999/xlink" content-type="dwc:island" xlink:type="simple">Okinawa Honto Island</named-content>; country: <named-content xmlns:xlink="http://www.w3.org/1999/xlink" content-type="dwc:country" xlink:type="simple">Japan</named-content>; stateProvince: <named-content xmlns:xlink="http://www.w3.org/1999/xlink" content-type="dwc:stateProvince" xlink:type="simple">Okinawa</named-content>; county: <named-content xmlns:xlink="http://www.w3.org/1999/xlink" content-type="dwc:county" xlink:type="simple">Kunigami-son</named-content>; municipality: <named-content xmlns:xlink="http://www.w3.org/1999/xlink" content-type="dwc:municipality" xlink:type="simple">Yona</named-content>; decimalLatitude: <named-content xmlns:xlink="http://www.w3.org/1999/xlink" content-type="dwc:decimalLatitude" xlink:type="simple">26.75794048</named-content>; decimalLongitude: <named-content xmlns:xlink="http://www.w3.org/1999/xlink" content-type="dwc:decimalLongitude" xlink:type="simple">128.22516288</named-content>; geodeticDatum: <named-content xmlns:xlink="http://www.w3.org/1999/xlink" content-type="dwc:geodeticDatum" xlink:type="simple">WGS84</named-content>; <bold>Identification:</bold> identifiedBy: <named-content xmlns:xlink="http://www.w3.org/1999/xlink" content-type="dwc:identifiedBy" xlink:type="simple">Jun Souma</named-content>; dateIdentified: <named-content xmlns:xlink="http://www.w3.org/1999/xlink" content-type="dwc:dateIdentified" xlink:type="simple">2021</named-content>; <bold>Event:</bold> samplingProtocol: <named-content xmlns:xlink="http://www.w3.org/1999/xlink" content-type="dwc:samplingProtocol" xlink:type="simple">none specified</named-content>; eventDate: <named-content xmlns:xlink="http://www.w3.org/1999/xlink" content-type="dwc:eventDate" xlink:type="simple">22-05-1965</named-content>; <bold>Record Level:</bold> institutionCode: <named-content xmlns:xlink="http://www.w3.org/1999/xlink" content-type="dwc:institutionCode" xlink:type="simple">KUM</named-content>; basisOfRecord: <named-content xmlns:xlink="http://www.w3.org/1999/xlink" content-type="dwc:basisOfRecord" xlink:type="simple">PreservedSpecimen</named-content></p></list-item><list-item><p><bold>Type status:</bold> <named-content xmlns:xlink="http://www.w3.org/1999/xlink" content-type="dwc:typeStatus" xlink:type="simple">Other material</named-content>. <bold>Occurrence:</bold> recordedBy: <named-content xmlns:xlink="http://www.w3.org/1999/xlink" content-type="dwc:recordedBy" xlink:type="simple">Yorio Miyatake</named-content>; individualCount: <named-content xmlns:xlink="http://www.w3.org/1999/xlink" content-type="dwc:individualCount" xlink:type="simple">1</named-content>; sex: <named-content xmlns:xlink="http://www.w3.org/1999/xlink" content-type="dwc:sex" xlink:type="simple">female</named-content>; lifeStage: <named-content xmlns:xlink="http://www.w3.org/1999/xlink" content-type="dwc:lifeStage" xlink:type="simple">adult</named-content>; <bold>Taxon:</bold> scientificName: <named-content xmlns:xlink="http://www.w3.org/1999/xlink" content-type="dwc:scientificName" xlink:type="simple"><italic><tp:taxon-name><tp:taxon-name-part taxon-name-part-type="genus" reg="Eritingis">Eritingis</tp:taxon-name-part> <tp:taxon-name-part taxon-name-part-type="species" reg="recentis">recentis</tp:taxon-name-part></tp:taxon-name></italic> (Drake and Ruhoff, 1937)</named-content>; namePublishedIn: <named-content xmlns:xlink="http://www.w3.org/1999/xlink" content-type="dwc:namePublishedIn" xlink:type="simple">1937</named-content>; kingdom: <named-content xmlns:xlink="http://www.w3.org/1999/xlink" content-type="dwc:kingdom" xlink:type="simple"><tp:taxon-name><tp:taxon-name-part taxon-name-part-type="kingdom">Animalia</tp:taxon-name-part></tp:taxon-name></named-content>; phylum: <named-content xmlns:xlink="http://www.w3.org/1999/xlink" content-type="dwc:phylum" xlink:type="simple"><tp:taxon-name><tp:taxon-name-part taxon-name-part-type="phylum">Arthropoda</tp:taxon-name-part></tp:taxon-name></named-content>; class: <named-content xmlns:xlink="http://www.w3.org/1999/xlink" content-type="dwc:class" xlink:type="simple"><tp:taxon-name><tp:taxon-name-part taxon-name-part-type="class">Insecta</tp:taxon-name-part></tp:taxon-name></named-content>; order: <named-content xmlns:xlink="http://www.w3.org/1999/xlink" content-type="dwc:order" xlink:type="simple"><tp:taxon-name><tp:taxon-name-part taxon-name-part-type="order">Hemiptera</tp:taxon-name-part></tp:taxon-name></named-content>; family: <named-content xmlns:xlink="http://www.w3.org/1999/xlink" content-type="dwc:family" xlink:type="simple"><tp:taxon-name><tp:taxon-name-part taxon-name-part-type="family">Tingidae</tp:taxon-name-part></tp:taxon-name></named-content>; genus: <named-content xmlns:xlink="http://www.w3.org/1999/xlink" content-type="dwc:genus" xlink:type="simple"><tp:taxon-name><tp:taxon-name-part taxon-name-part-type="genus">Eritingis</tp:taxon-name-part></tp:taxon-name></named-content>; specificEpithet: <named-content xmlns:xlink="http://www.w3.org/1999/xlink" content-type="dwc:specificEpithet" xlink:type="simple"><italic><tp:taxon-name><tp:taxon-name-part taxon-name-part-type="genus" reg="Eritingis"/><tp:taxon-name-part taxon-name-part-type="species" reg="recentis">recentis</tp:taxon-name-part></tp:taxon-name></italic></named-content>; scientificNameAuthorship: <named-content xmlns:xlink="http://www.w3.org/1999/xlink" content-type="dwc:scientificNameAuthorship" xlink:type="simple">Drake and Poor</named-content>; <bold>Location:</bold> continent: <named-content xmlns:xlink="http://www.w3.org/1999/xlink" content-type="dwc:continent" xlink:type="simple">Eurasia</named-content>; country: <named-content xmlns:xlink="http://www.w3.org/1999/xlink" content-type="dwc:country" xlink:type="simple">Thailand</named-content>; stateProvince: <named-content xmlns:xlink="http://www.w3.org/1999/xlink" content-type="dwc:stateProvince" xlink:type="simple">Songkhla</named-content>; county: <named-content xmlns:xlink="http://www.w3.org/1999/xlink" content-type="dwc:county" xlink:type="simple">Khao Noi</named-content>; decimalLatitude: <named-content xmlns:xlink="http://www.w3.org/1999/xlink" content-type="dwc:decimalLatitude" xlink:type="simple">7.22280430</named-content>; decimalLongitude: <named-content xmlns:xlink="http://www.w3.org/1999/xlink" content-type="dwc:decimalLongitude" xlink:type="simple">100.56143999</named-content>; geodeticDatum: <named-content xmlns:xlink="http://www.w3.org/1999/xlink" content-type="dwc:geodeticDatum" xlink:type="simple">WGS84</named-content>; <bold>Identification:</bold> identifiedBy: <named-content xmlns:xlink="http://www.w3.org/1999/xlink" content-type="dwc:identifiedBy" xlink:type="simple">Jun Souma</named-content>; dateIdentified: <named-content xmlns:xlink="http://www.w3.org/1999/xlink" content-type="dwc:dateIdentified" xlink:type="simple">2021</named-content>; <bold>Event:</bold> samplingProtocol: <named-content xmlns:xlink="http://www.w3.org/1999/xlink" content-type="dwc:samplingProtocol" xlink:type="simple">none specified</named-content>; eventDate: <named-content xmlns:xlink="http://www.w3.org/1999/xlink" content-type="dwc:eventDate" xlink:type="simple">22-06-1965</named-content>; <bold>Record Level:</bold> institutionCode: <named-content xmlns:xlink="http://www.w3.org/1999/xlink" content-type="dwc:institutionCode" xlink:type="simple">KUM</named-content>; basisOfRecord: <named-content xmlns:xlink="http://www.w3.org/1999/xlink" content-type="dwc:basisOfRecord" xlink:type="simple">PreservedSpecimen</named-content></p></list-item><list-item><p><bold>Type status:</bold> <named-content xmlns:xlink="http://www.w3.org/1999/xlink" content-type="dwc:typeStatus" xlink:type="simple">Other material</named-content>. <bold>Occurrence:</bold> recordedBy: <named-content xmlns:xlink="http://www.w3.org/1999/xlink" content-type="dwc:recordedBy" xlink:type="simple">Yorio Miyatake</named-content>; individualCount: <named-content xmlns:xlink="http://www.w3.org/1999/xlink" content-type="dwc:individualCount" xlink:type="simple">1</named-content>; sex: <named-content xmlns:xlink="http://www.w3.org/1999/xlink" content-type="dwc:sex" xlink:type="simple">female</named-content>; lifeStage: <named-content xmlns:xlink="http://www.w3.org/1999/xlink" content-type="dwc:lifeStage" xlink:type="simple">adult</named-content>; <bold>Taxon:</bold> scientificName: <named-content xmlns:xlink="http://www.w3.org/1999/xlink" content-type="dwc:scientificName" xlink:type="simple"><italic><tp:taxon-name><tp:taxon-name-part taxon-name-part-type="genus" reg="Eritingis">Eritingis</tp:taxon-name-part> <tp:taxon-name-part taxon-name-part-type="species" reg="recentis">recentis</tp:taxon-name-part></tp:taxon-name></italic> (Drake and Ruhoff, 1937)</named-content>; namePublishedIn: <named-content xmlns:xlink="http://www.w3.org/1999/xlink" content-type="dwc:namePublishedIn" xlink:type="simple">1937</named-content>; kingdom: <named-content xmlns:xlink="http://www.w3.org/1999/xlink" content-type="dwc:kingdom" xlink:type="simple"><tp:taxon-name><tp:taxon-name-part taxon-name-part-type="kingdom">Animalia</tp:taxon-name-part></tp:taxon-name></named-content>; phylum: <named-content xmlns:xlink="http://www.w3.org/1999/xlink" content-type="dwc:phylum" xlink:type="simple"><tp:taxon-name><tp:taxon-name-part taxon-name-part-type="phylum">Arthropoda</tp:taxon-name-part></tp:taxon-name></named-content>; class: <named-content xmlns:xlink="http://www.w3.org/1999/xlink" content-type="dwc:class" xlink:type="simple"><tp:taxon-name><tp:taxon-name-part taxon-name-part-type="class">Insecta</tp:taxon-name-part></tp:taxon-name></named-content>; order: <named-content xmlns:xlink="http://www.w3.org/1999/xlink" content-type="dwc:order" xlink:type="simple"><tp:taxon-name><tp:taxon-name-part taxon-name-part-type="order">Hemiptera</tp:taxon-name-part></tp:taxon-name></named-content>; family: <named-content xmlns:xlink="http://www.w3.org/1999/xlink" content-type="dwc:family" xlink:type="simple"><tp:taxon-name><tp:taxon-name-part taxon-name-part-type="family">Tingidae</tp:taxon-name-part></tp:taxon-name></named-content>; genus: <named-content xmlns:xlink="http://www.w3.org/1999/xlink" content-type="dwc:genus" xlink:type="simple"><tp:taxon-name><tp:taxon-name-part taxon-name-part-type="genus">Eritingis</tp:taxon-name-part></tp:taxon-name></named-content>; specificEpithet: <named-content xmlns:xlink="http://www.w3.org/1999/xlink" content-type="dwc:specificEpithet" xlink:type="simple"><italic><tp:taxon-name><tp:taxon-name-part taxon-name-part-type="genus" reg="Eritingis"/><tp:taxon-name-part taxon-name-part-type="species" reg="recentis">recentis</tp:taxon-name-part></tp:taxon-name></italic></named-content>; scientificNameAuthorship: <named-content xmlns:xlink="http://www.w3.org/1999/xlink" content-type="dwc:scientificNameAuthorship" xlink:type="simple">Drake and Poor</named-content>; <bold>Location:</bold> continent: <named-content xmlns:xlink="http://www.w3.org/1999/xlink" content-type="dwc:continent" xlink:type="simple">Eurasia</named-content>; country: <named-content xmlns:xlink="http://www.w3.org/1999/xlink" content-type="dwc:country" xlink:type="simple">Thailand</named-content>; stateProvince: <named-content xmlns:xlink="http://www.w3.org/1999/xlink" content-type="dwc:stateProvince" xlink:type="simple">Songkhla</named-content>; county: <named-content xmlns:xlink="http://www.w3.org/1999/xlink" content-type="dwc:county" xlink:type="simple">Songkhla</named-content>; decimalLatitude: <named-content xmlns:xlink="http://www.w3.org/1999/xlink" content-type="dwc:decimalLatitude" xlink:type="simple">7.19543333</named-content>; decimalLongitude: <named-content xmlns:xlink="http://www.w3.org/1999/xlink" content-type="dwc:decimalLongitude" xlink:type="simple">100.59582610</named-content>; geodeticDatum: <named-content xmlns:xlink="http://www.w3.org/1999/xlink" content-type="dwc:geodeticDatum" xlink:type="simple">WGS84</named-content>; <bold>Identification:</bold> identifiedBy: <named-content xmlns:xlink="http://www.w3.org/1999/xlink" content-type="dwc:identifiedBy" xlink:type="simple">Jun Souma</named-content>; dateIdentified: <named-content xmlns:xlink="http://www.w3.org/1999/xlink" content-type="dwc:dateIdentified" xlink:type="simple">2021</named-content>; <bold>Event:</bold> samplingProtocol: <named-content xmlns:xlink="http://www.w3.org/1999/xlink" content-type="dwc:samplingProtocol" xlink:type="simple">none specified</named-content>; eventDate: <named-content xmlns:xlink="http://www.w3.org/1999/xlink" content-type="dwc:eventDate" xlink:type="simple">23-06-1965</named-content>; <bold>Record Level:</bold> institutionCode: <named-content xmlns:xlink="http://www.w3.org/1999/xlink" content-type="dwc:institutionCode" xlink:type="simple">KUM</named-content>; basisOfRecord: <named-content xmlns:xlink="http://www.w3.org/1999/xlink" content-type="dwc:basisOfRecord" xlink:type="simple">PreservedSpecimen</named-content></p></list-item></list></tp:treatment-sec><tp:treatment-sec sec-type="Diagnosis"><title>Diagnosis</title><p><italic><tp:taxon-name><tp:taxon-name-part taxon-name-part-type="genus" reg="Eritingis">Eritingis</tp:taxon-name-part> <tp:taxon-name-part taxon-name-part-type="species" reg="recentis">recentis</tp:taxon-name-part></tp:taxon-name></italic> can be distinguished from other species of <italic><tp:taxon-name><tp:taxon-name-part taxon-name-part-type="genus" reg="Eritingis">Eritingis</tp:taxon-name-part></tp:taxon-name></italic> based on a combination of the following characteristics: body length 3.0–3.2 mm, 3.3 times as long as maximum width across hemelytra (Fig. <xref ref-type="fig" rid="F6533138">1</xref>a–d); rostrum reaching anterior margin of metasternum (Fig. <xref ref-type="fig" rid="F6533142">2</xref>a); anterior margin of hood protruding anteriad in middle part (Fig. <xref ref-type="fig" rid="F6533142">2</xref>b); anterior margin of hemelytron nearly straight (Fig. <xref ref-type="fig" rid="F6533142">2</xref>c); costal area distinct, with a single row of areolae throughout its length; subcostal area with 1–2 rows of areolae in basal part and 2 rows in remaining parts; discoidal area with 5–6 rows of areolae at widest part; sutural area with 9 rows of areolae at widest part; and female terminalia pentagonal in ventral view (Fig. <xref ref-type="fig" rid="F6533142">2</xref>d).</p></tp:treatment-sec><tp:treatment-sec sec-type="Distribution"><title>Distribution</title><p>Japan (Ryukyu Islands: Okinawa Honto Is.) (Fig. <xref ref-type="fig" rid="F6533146">3</xref>), Indonesia, Malaysia, Papua New Guinea, Singapore, Thailand, Vietnam (<xref ref-type="bibr" rid="B6533085">Drake and Ruhoff 1965a</xref>, <xref ref-type="bibr" rid="B6533094">Drake and Ruhoff 1965b</xref>, <xref ref-type="bibr" rid="B6533127">Tomokuni 2008</xref>, present study).</p><p>The discovery of <italic><tp:taxon-name><tp:taxon-name-part taxon-name-part-type="genus" reg="Eritingis">Eritingis</tp:taxon-name-part> <tp:taxon-name-part taxon-name-part-type="species" reg="recentis">recentis</tp:taxon-name-part></tp:taxon-name></italic> from Japan represents the northernmost distributional record of <italic><tp:taxon-name><tp:taxon-name-part taxon-name-part-type="genus" reg="Eritingis">Eritingis</tp:taxon-name-part></tp:taxon-name></italic> species.</p></tp:treatment-sec><tp:treatment-sec sec-type="Biology"><title>Biology</title><p>Adults have been collected in almost all seasons (<xref ref-type="bibr" rid="B6533094">Drake and Ruhoff 1965b</xref>, <xref ref-type="bibr" rid="B6533127">Tomokuni 2008</xref>, present study). The host plant for <italic><tp:taxon-name><tp:taxon-name-part taxon-name-part-type="genus" reg="Eritingis">Eritingis</tp:taxon-name-part> <tp:taxon-name-part taxon-name-part-type="species" reg="recentis">recentis</tp:taxon-name-part></tp:taxon-name></italic> is unknown (Drake and Ruhoff 1965a, Tomokuni 2008).</p></tp:treatment-sec><tp:treatment-sec sec-type="Taxon discussion"><title>Taxon discussion</title><p>The above recorded specimens match well with the photographs of the holotype (<xref ref-type="bibr" rid="B6533103">United States National Museum of Natural History 2021</xref>), illustrations (<xref ref-type="bibr" rid="B6533076">Drake and Ruhoff 1962</xref>, <xref ref-type="bibr" rid="B6533094">Drake and Ruhoff 1965b</xref>) and original description (<xref ref-type="bibr" rid="B6533058">Drake and Poor 1937a</xref>) of <italic><tp:taxon-name><tp:taxon-name-part taxon-name-part-type="genus" reg="Eritingis">Eritingis</tp:taxon-name-part> <tp:taxon-name-part taxon-name-part-type="species" reg="recentis">recentis</tp:taxon-name-part></tp:taxon-name></italic> described from Singapore.</p><p><italic><tp:taxon-name><tp:taxon-name-part taxon-name-part-type="genus" reg="Eritingis">Eritingis</tp:taxon-name-part> <tp:taxon-name-part taxon-name-part-type="species" reg="recentis">recentis</tp:taxon-name-part></tp:taxon-name></italic> is highly similar to <italic><tp:taxon-name><tp:taxon-name-part taxon-name-part-type="genus" reg="Eritingis">E.</tp:taxon-name-part> <tp:taxon-name-part taxon-name-part-type="species" reg="agyiates">agyiates</tp:taxon-name-part></tp:taxon-name></italic> in general appearance. The latter is distinguished from the former by the body length 2.7 mm and the rostrum reaching the anterior margin of mesosternum.</p></tp:treatment-sec><tp:treatment-sec><!--Section generated to contain objects referenced in tp:taxon-treatment.--><fig id="F6533138" position="float" orientation="portrait"><object-id xmlns:xlink="http://www.w3.org/1999/xlink" content-type="arpha" xlink:type="simple">C6F8886F-3613-519E-ACE6-F492D994E273</object-id><object-id xmlns:xlink="http://www.w3.org/1999/xlink" content-type="doi" xlink:type="simple">10.3897/BDJ.9.e63188.figure1</object-id><label>Figure 1.</label><caption><p>Habitus images of <italic><tp:taxon-name><tp:taxon-name-part taxon-name-part-type="genus" reg="Eritingis">Eritingis</tp:taxon-name-part> <tp:taxon-name-part taxon-name-part-type="species" reg="recentis">recentis</tp:taxon-name-part></tp:taxon-name></italic>. <bold>A.</bold> female from Japan, dorsal view; <bold>B.</bold> female from Japan, lateral view; <bold>C.</bold> female from Thailand, dorsal view; <bold>D.</bold> female from Thailand, lateral view. Scale bar 1.0 mm.</p></caption><graphic xmlns:xlink="http://www.w3.org/1999/xlink" xlink:href="bdj-09-e63188-g001.jpg" position="float" id="oo_497450.jpg" orientation="portrait" xlink:type="simple"><uri content-type="original_file" xlink:type="simple">https://binary.pensoft.net/fig/497450</uri></graphic></fig><fig id="F6533142" position="float" orientation="portrait"><object-id xmlns:xlink="http://www.w3.org/1999/xlink" content-type="arpha" xlink:type="simple">A512B542-D041-5362-81FB-728F81B79BFD</object-id><object-id xmlns:xlink="http://www.w3.org/1999/xlink" content-type="doi" xlink:type="simple">10.3897/BDJ.9.e63188.figure2</object-id><label>Figure 2.</label><caption><p>Detailed morphological images of <italic><tp:taxon-name><tp:taxon-name-part taxon-name-part-type="genus" reg="Eritingis">Eritingis</tp:taxon-name-part> <tp:taxon-name-part taxon-name-part-type="species" reg="recentis">recentis</tp:taxon-name-part></tp:taxon-name></italic>. <bold>A.</bold> rostrum, ventral view; <bold>B.</bold> pronotum, dorsolateral view; <bold>C.</bold> hemelytron, dorsolateral view; <bold>D.</bold> female terminalia, ventral view. Scale bars 0.2 mm.</p></caption><graphic xmlns:xlink="http://www.w3.org/1999/xlink" xlink:href="bdj-09-e63188-g002.jpg" position="float" id="oo_497451.jpg" orientation="portrait" xlink:type="simple"><uri content-type="original_file" xlink:type="simple">https://binary.pensoft.net/fig/497451</uri></graphic></fig><fig id="F6533146" position="float" orientation="portrait"><object-id xmlns:xlink="http://www.w3.org/1999/xlink" content-type="arpha" xlink:type="simple">AF87F13E-74E5-59FB-B331-2B188AF64D13</object-id><object-id xmlns:xlink="http://www.w3.org/1999/xlink" content-type="doi" xlink:type="simple">10.3897/BDJ.9.e63188.figure3</object-id><label>Figure 3.</label><caption><p>Collection sites of <italic><tp:taxon-name><tp:taxon-name-part taxon-name-part-type="genus" reg="Eritingis">Eritingis</tp:taxon-name-part> <tp:taxon-name-part taxon-name-part-type="species" reg="recentis">recentis</tp:taxon-name-part></tp:taxon-name></italic> in Japan and Thailand examined in present study.</p></caption><graphic xmlns:xlink="http://www.w3.org/1999/xlink" xlink:href="bdj-09-e63188-g003.jpg" position="float" id="oo_497452.jpg" orientation="portrait" xlink:type="simple"><uri content-type="original_file" xlink:type="simple">https://binary.pensoft.net/fig/497452</uri></graphic></fig></tp:treatment-sec><ref-list><ref id="B6533058"><element-citation xmlns:xlink="http://www.w3.org/1999/xlink" publication-type="article" xlink:type="simple"><person-group person-group-type="author"><name name-style="western"><surname>Drake</surname><given-names>C. J.</given-names></name><name name-style="western"><surname>Poor</surname><given-names>M. E.</given-names></name></person-group><year>1937</year><article-title><tp:taxon-name><tp:taxon-name-part taxon-name-part-type="family">Tingitidae</tp:taxon-name-part></tp:taxon-name> from Malaysia and Madagascar (<tp:taxon-name><tp:taxon-name-part taxon-name-part-type="order">Hemiptera</tp:taxon-name-part></tp:taxon-name>)</article-title><source>The Philippine Journal of Science</source><volume>62</volume><issue>1</issue><fpage>1</fpage><lpage>19</lpage></element-citation></ref><ref id="B6533067"><element-citation xmlns:xlink="http://www.w3.org/1999/xlink" publication-type="article" xlink:type="simple"><person-group person-group-type="author"><name name-style="western"><surname>Drake</surname><given-names>C. J.</given-names></name><name name-style="western"><surname>Poor</surname><given-names>M. E.</given-names></name></person-group><year>1937</year><article-title>Some <tp:taxon-name><tp:taxon-name-part taxon-name-part-type="family">Tingitidae</tp:taxon-name-part></tp:taxon-name> (<tp:taxon-name><tp:taxon-name-part taxon-name-part-type="order">Hemiptera</tp:taxon-name-part></tp:taxon-name>) from Oceania</article-title><source>Iowa State College Journal of Science</source><volume>11</volume><issue>4</issue><fpage>397</fpage><lpage>404</lpage></element-citation></ref><ref id="B6533049"><element-citation xmlns:xlink="http://www.w3.org/1999/xlink" publication-type="article" xlink:type="simple"><person-group person-group-type="author"><name name-style="western"><surname>Drake</surname><given-names>C. J.</given-names></name></person-group><year>1947</year><article-title><tp:taxon-name><tp:taxon-name-part taxon-name-part-type="family">Tingidae</tp:taxon-name-part></tp:taxon-name> (<tp:taxon-name><tp:taxon-name-part taxon-name-part-type="order">Hemiptera</tp:taxon-name-part></tp:taxon-name>) from the Orient and South Pacific</article-title><source>Musee Heude, Notes d'Entomologie Chinoise</source><volume>11</volume><issue>7</issue><fpage>225</fpage><lpage>231</lpage></element-citation></ref><ref id="B6533127"><element-citation xmlns:xlink="http://www.w3.org/1999/xlink" publication-type="article" xlink:type="simple"><person-group person-group-type="author"><name name-style="western"><surname>Tomokuni</surname><given-names>M.</given-names></name></person-group><year>2008</year><article-title>A small collection of <tp:taxon-name><tp:taxon-name-part taxon-name-part-type="family">Tingidae</tp:taxon-name-part></tp:taxon-name> (<tp:taxon-name><tp:taxon-name-part taxon-name-part-type="class">Insecta</tp:taxon-name-part></tp:taxon-name>, <tp:taxon-name><tp:taxon-name-part taxon-name-part-type="suborder">Heteroptera</tp:taxon-name-part></tp:taxon-name>) from Sarawak, East Malaysia, with a checklist of the known species</article-title><source>Memoirs of the National Science Museum</source><volume>45</volume><fpage>53</fpage><lpage>67</lpage></element-citation></ref><ref id="B6533076"><element-citation xmlns:xlink="http://www.w3.org/1999/xlink" publication-type="article" xlink:type="simple"><person-group person-group-type="author"><name name-style="western"><surname>Drake</surname><given-names>C. J.</given-names></name><name name-style="western"><surname>Ruhoff</surname><given-names>F. A.</given-names></name></person-group><year>1962</year><article-title>Synonymic notes and descriptions of new <tp:taxon-name><tp:taxon-name-part taxon-name-part-type="family">Tingidae</tp:taxon-name-part></tp:taxon-name> (<tp:taxon-name><tp:taxon-name-part taxon-name-part-type="order">Hemiptera</tp:taxon-name-part></tp:taxon-name>)</article-title><source>Studia Entomologica</source><volume>5</volume><fpage>489</fpage><lpage>506</lpage></element-citation></ref><ref id="B6533085"><element-citation xmlns:xlink="http://www.w3.org/1999/xlink" publication-type="article" xlink:type="simple"><person-group person-group-type="author"><name name-style="western"><surname>Drake</surname><given-names>C. J.</given-names></name><name name-style="western"><surname>Ruhoff</surname><given-names>F. A.</given-names></name></person-group><year>1965</year><article-title>Lacebugs of the world, a catalog (<tp:taxon-name><tp:taxon-name-part taxon-name-part-type="order">Hemiptera</tp:taxon-name-part></tp:taxon-name>: <tp:taxon-name><tp:taxon-name-part taxon-name-part-type="family">Tingidae</tp:taxon-name-part></tp:taxon-name>)</article-title><source>Bulletin of the United States National Museum</source><volume>243</volume><fpage>1</fpage><lpage>634</lpage><pub-id pub-id-type="doi">10.5479/si.03629236.243.1</pub-id></element-citation></ref><ref id="B6533094"><element-citation xmlns:xlink="http://www.w3.org/1999/xlink" publication-type="article" xlink:type="simple"><person-group person-group-type="author"><name name-style="western"><surname>Drake</surname><given-names>C. J.</given-names></name><name name-style="western"><surname>Ruhoff</surname><given-names>F. A.</given-names></name></person-group><year>1965</year><article-title>Lacebugs from New Guinea, Borneo, Solomons, and other islands of the South Pacific and Indian oceans (<tp:taxon-name><tp:taxon-name-part taxon-name-part-type="order">Hemiptera</tp:taxon-name-part></tp:taxon-name>: <tp:taxon-name><tp:taxon-name-part taxon-name-part-type="family">Tingidae</tp:taxon-name-part></tp:taxon-name>)</article-title><source>Pacific Insects</source><volume>7</volume><issue>2</issue><fpage>243</fpage><lpage>290</lpage></element-citation></ref><ref id="B6533103"><element-citation xmlns:xlink="http://www.w3.org/1999/xlink" publication-type="website" xlink:type="simple"><person-group person-group-type="author"><name name-style="western"><surname>History</surname><given-names>United States National Museum of Natural</given-names></name></person-group><article-title><italic><tp:taxon-name><tp:taxon-name-part taxon-name-part-type="genus" reg="Perissonemia">Perissonemia</tp:taxon-name-part> <tp:taxon-name-part taxon-name-part-type="species" reg="recentis">recentis</tp:taxon-name-part></tp:taxon-name></italic> Drake &amp; Poor, 1937. Holotype</article-title><uri xlink:type="simple">http://n2t.net/ark:/65665/359ca28b9-fd2c-4861-a6f2-31d93df09a21</uri><date-in-citation content-type="access-date">2021-01-11T00:00:00+02:00</date-in-citation></element-citation></ref></ref-list></tp:taxon-treatment>
